# Supplementary material for: Proteomic analysis of differentially expressed proteins involved in ethylene-induced chilling tolerance in harvested banana fruit
Source: Front Plant Sci. 2015 Oct 15;6:845. doi: 10.3389/fpls.2015.00845 (PMC4606070; doi:10.3389/fpls.2015.00845)
Supplement: Supplementary file 1 [file Table1.XLSX]

## Sheet: Table S1
Table S1: Peptide sequences allowing the identification of the differentially expressed proteins in Table 1.
Spot name	Protein description	Peptide count	Highest ion score	Pep_exp_mz	Pep_exp_mr	Pep_calc_mr	Delta	Start sequence	End sequence	Pep_seq
E1	Cell division protease ftsH homolog 2, chloroplastic	16	79.63	721.47	720.46	720.39	0.0662	118	124	FTAVGAR
				745.47	744.46	744.39	0.0677	374	379	QQLFAR
				762.5	761.49	761.42	0.0755	374	379	QQLFAR
				1108.75	1107.75	1107.67	0.0817	128	139	GVLLIGPPGTGK
				1110.65	1109.64	1109.57	0.0733	231	240	QVTVDVPDVR
				1127.69	1126.68	1126.6	0.0799	231	240	QVTVDVPDVR
				1198.7	1197.69	1197.6	0.0859	45	53	FLEYLDKDR
				1396.89	1395.88	1395.78	0.0976	215	227	ADILDSALLRPGR
				1400.77	1399.76	1399.67	0.0935	103	113	QDFMEVVEFLK
				1481.83	1480.82	1480.72	0.0952	255	267	FEADVSLDVIAMR
				1574.91	1573.91	1573.81	0.0959	466	479	ISDSAYEIALSHIR
				1609.92	1608.92	1608.82	0.0977	254	267	KFEADVSLDVIAMR
				1615.97	1614.96	1614.86	0.1022	505	518	AILSEFVEIPVENR
				2171.27	2170.26	2170.14	0.1264	268	289	TPGFSGADLANLLNEAAILAGR
				2343.34	2342.33	2342.21	0.1192	57	78	VDLFENGTIAIVEAVSPELGNR
				2471.45	2470.44	2470.31	0.1317	56	78	KVDLFENGTIAIVEAVSPELGNR
E11	Thaumatin-like protein	7	140.67	1043.42	1042.41	1042.41	-0.0003	74	83	TGCSFDGSGR
				1551.73	1550.72	1550.73	-0.0081	35	49	CSYTVWAAAVPGGGR
				1819.74	1818.74	1818.75	-0.0105	165	180	DDQTSTFTCPGGTNYR
				2084.98	2083.97	2084	-0.0343	50	69	QLNQGQSWTINVNAGTTGGR
				2102	2101	2101.03	-0.0345	50	69	QLNQGQSWTINVNAGTTGGR
				2104.99	2103.98	2103.98	0.002	50	69	QLNQGQSWTINVNAGTTGGR
				2107.02	2106.01	2105.95	0.0629	50	69	QLNQGQSWTINVNAGTTGGR
E12	Thaumatin-like protein	5	108.96	1043.39	1042.38	1042.41	-0.0338	74	83	TGCSFDGSGR
				1551.68	1550.67	1550.73	-0.0617	35	49	CSYTVWAAAVPGGGR
				1819.69	1818.68	1818.75	-0.0668	165	180	DDQTSTFTCPGGTNYR
				2101.94	2100.94	2101.03	-0.0931	50	69	QLNQGQSWTINVNAGTTGGR
				2105.94	2104.93	2104.97	-0.0352	50	69	QLNQGQSWTINVNAGTTGGR
E13	Pyruvate dehydrogenase E1 component subunit beta, mitochondrial	12	68.68	831.44	830.43	830.46	-0.0297	325	332	ATINASVR
				856.47	855.46	855.49	-0.0298	318	324	SIRPLDR
				1147.56	1146.55	1146.6	-0.0493	120	129	GLLEKYGPDR
				1200.61	1199.6	1199.65	-0.0516	307	317	EGISAEVINLR
				1223.54	1222.54	1222.58	-0.0479	222	232	VLSPYSSEDAR
				1242.6	1241.59	1241.64	-0.0532	388	398	MAVPQVDDIVR
				1258.6	1257.59	1257.64	-0.051	388	398	MAVPQVDDIVR
				1273.67	1272.66	1272.56	0.1015	403	414	ACYRSVSMAAAA
				1768.82	1767.82	1767.9	-0.0803	178	193	SNYMSAGQISVPIVFR
				1784.81	1783.81	1783.89	-0.0864	178	193	SNYMSAGQISVPIVFR
				1819.74	1818.73	1818.85	-0.1216	101	116	VFLMGEEVGEYQGAYK
				1835.76	1834.75	1834.84	-0.0948	101	116	VFLMGEEVGEYQGAYK
E14	Hypothetical protein	6	N.d.	1008.42	1007.41	1007.5	-0.0937	13	21	HPGEKPNTK
				1187.62	1186.62	1186.69	-0.0695	54	64	ALRVACGLSLK
				1486.65	1485.64	1485.76	-0.1214	57	70	VACGLSLKGSFGYK
				1551.68	1550.67	1550.82	-0.1461	8	21	STLSRHPGEKPNTK
				2199.05	2198.04	2198.02	0.0191	34	53	EALSMGLINHCVPSGDAYHK
				2555.27	2554.26	2554.24	0.0179	34	56	EALSMGLINHCVPSGDAYHKALR
E18	S-adenosylmethionine synthase 5	16	95.2	765.42	764.41	764.42	-0.0101	284	290	SGAYIVR
				842.49	841.48	841.56	-0.0789	335	341	EILKIVK
				901.49	900.48	900.5	-0.0184	295	303	SIVASGLAR
				979.45	978.44	978.47	-0.024	368	376	TAAYGHFGR
				1141.58	1140.57	1140.6	-0.0327	231	240	TIFHLNPSGR
				1207.56	1206.55	1206.62	-0.0756	64	73	GNIDYEKIVR
				1288.71	1287.7	1287.76	-0.0527	215	225	EHVIKPVIPEK
				1391.61	1390.6	1390.63	-0.0319	161	172	NGTCPWLRPDGK
				1453.7	1452.7	1452.75	-0.0512	241	255	FVIGGPHGDAGLTGR
				1662.76	1661.76	1661.83	-0.0728	377	390	DDPDFTWEVVKPLK
				1834.76	1833.75	1833.82	-0.0711	78	94	SIGFVSDDVGLDADHCK
				2038.94	2037.93	2038.02	-0.0854	342	358	ENFDFRPGMITINLDLK
				2057.93	2056.92	2057	-0.0794	173	190	TQVTVEYQNDHGAMVPIR
				2073.92	2072.91	2072.99	-0.0811	173	190	TQVTVEYQNDHGAMVPIR
				2417.16	2416.15	2416.25	-0.0971	95	116	VLVNIEQQSPDIAQGVHGHFTK
				2649.23	2648.22	2648.33	-0.1055	191	214	TAAYGHFGRDDPDFTWEVVKPLK
E2	Chaperone protein ClpB 2	18	56.93	940.56	939.55	939.51	0.0397	638	646	VVGQDPAVR
				987.58	986.57	986.54	0.0346	173	180	DIETLIQR
				1010.56	1009.56	1009.51	0.0477	444	451	YELHHGVR
				1045.6	1044.6	1044.59	0.0109	277	284	CIQILSRR
				1071.53	1070.52	1070.48	0.0424	338	345	YRGEFEDR
				1199.67	1198.66	1198.63	0.0305	546	555	VNLEIQQAER
				1206.66	1205.65	1205.61	0.0405	161	172	VLGETAGSMLGR
				1233.68	1232.68	1232.64	0.0368	409	418	YIEKDPALER
				1312.68	1311.68	1311.64	0.0383	820	829	SLFRPEFMNR
				1456.79	1455.79	1455.75	0.036	310	322	IVQGDVPQALMNR
				1493.8	1492.79	1492.76	0.0383	830	841	VDEYIVFQPLDR
				1527.75	1526.75	1526.78	-0.0289	158	172	QPKVLGETAGSMLGR
				1559.86	1558.86	1558.82	0.0349	452	466	ISDSALVEAAILSDR
				1592.92	1591.91	1591.86	0.0469	737	749	RPYAVILFDEIEK
				1946.02	1945.01	1944.97	0.0446	750	766	AHSDVFNVFLQILDDGR
				2238.19	2237.18	2237.12	0.0582	420	438	FQQVYVDQPTVEDTVSILR
				2306.23	2305.22	2305.16	0.0596	714	735	LIGAPPGYVGYEEGGQLTETVR
				2484.27	2483.27	2483.28	-0.0135	300	322	TAISEGLAQRIVQGDVPQALMNR
E23	S-adenosylmethionine synthase 5	10	95.2	765.43	764.42	764.42	0.003	284	290	SGAYIVR
				842.51	841.5	841.56	-0.0596	335	341	EILKIVK
				979.47	978.46	978.47	-0.0043	368	376	TAAYGHFGR
				1141.6	1140.6	1140.6	-0.0074	231	240	TIFHLNPSGR
				1288.74	1287.73	1287.76	-0.0217	215	225	EHVIKPVIPEK
				1453.74	1452.73	1452.75	-0.0154	241	255	FVIGGPHGDAGLTGR
				2038.98	2037.97	2038.02	-0.0446	342	358	ENFDFRPGMITINLDLK
				2073.97	2072.96	2072.99	-0.0359	173	190	TQVTVEYQNDHGAMVPIR
				2179.94	2178.93	2179.11	-0.1764	342	359	ENFDFRPGMITINLDLKR
				2417.23	2416.22	2416.25	-0.0306	95	116	VLVNIEQQSPDIAQGVHGHFTK
E28	UTP--glucose-1-phosphate uridylyltransferase	18	89.99	702.43	701.43	701.41	0.0204	98	103	SVIEVR
				965.54	964.54	964.53	0.0011	25	33	SGFISLVSR
				1052.54	1051.53	1051.53	-0.0012	255	264	GGTLISYEGR
				1300.72	1299.71	1299.73	-0.014	410	421	SIPSIVELDSLK
				1312.75	1311.74	1311.75	-0.0076	327	339	VLQLETAAGAAIR
				1385.72	1384.72	1384.73	-0.0095	340	351	FFDHAIGINVPR
				1403.7	1402.69	1402.72	-0.0247	166	177	LVMEDFQPLPSK
				1419.69	1418.69	1418.71	-0.0241	166	177	LVMEDFQPLPSK
				1491.76	1490.75	1490.78	-0.0266	422	435	VSGDVWFGEGVVLK
				1539.71	1538.71	1538.73	-0.0187	34	46	YLSGEAEQIEWSK
				1629.79	1628.78	1628.8	-0.0238	385	399	TNPSNPSIELGPEFK
				1772.86	1771.86	1771.9	-0.0387	9	24	LQSAVAELNQISENEK
				1790.91	1789.9	1789.96	-0.0569	289	303	IFNTNNLWVNLKAIK
				1980.99	1979.98	1980.02	-0.0356	212	229	EYVFIANSDNLGAIVDIK
				2050.05	2049.05	2049.09	-0.042	265	282	VQLLEIAQVPDAHVNEFK
				2182	2181	2181.02	-0.0265	148	165	YANSNIEIHTFNQSQYPR
				2346.09	2345.08	2345.11	-0.0365	230	248	ILNHLINNQNEYCMEVTPK
				2438.27	2437.26	2437.31	-0.0467	359	380	ATSDLLLVQSDLYTLVDGFVIR
E29	Putative Uncharacterized aminotransferase y4uB	8	28.44	749.41	748.4	748.39	0.0153	400	405	FQEGIR
				1091.61	1090.6	1090.6	-0.0016	141	149	EILEIFTAR
				1276.68	1275.68	1275.68	-0.0066	406	417	TFSGSPIIGEIR
				1332.59	1331.58	1331.59	-0.005	78	89	SEGSYVYDINGK
				1678.76	1677.75	1677.76	-0.0087	231	244	FHLPGETEEEFSTR
				1729.78	1728.78	1728.8	-0.0192	154	169	VFFTNSGSEANDSQVK
				1732.84	1731.83	1731.75	0.0849	154	169	VFFTNSGSEANDSQVK
				1971.04	1970.03	1970.05	-0.0172	292	308	KYDILFIADEVITAFGR
E3	ATP-dependent Clp protease ATP-binding subunit clpA homolog CD4B, chloroplastic	13	N.d.	1029.61	1028.6	1028.56	0.0394	314	323	TAIAEGLAQR
				1038.56	1037.56	1037.52	0.034	787	794	LDEMIVFR
				1102.61	1101.6	1101.57	0.035	820	828	DIELQVTER
				1158.66	1157.65	1157.63	0.0188	177	186	VLELSLEEAR
				1159.66	1158.65	1158.61	0.0431	102	111	VIMLAQEEAR
				1370.74	1369.73	1369.72	0.0112	213	225	VLESLGADPSNIR
				1476.82	1475.81	1475.78	0.0326	160	173	GSGFVAVEIPFTPR
				1608.91	1607.91	1607.86	0.0512	714	726	RPYTVVLFDEIEK
				1610.9	1609.9	1609.86	0.0405	438	451	VPEPTVDETIQILR
				1725.85	1724.85	1724.8	0.0421	406	420	GELQCIGATTLDEYR
				1853.95	1852.94	1852.9	0.0435	406	421	GELQCIGATTLDEYRK
				2239.18	2238.17	2238.19	-0.0188	433	451	FQPVRVPEPTVDETIQILR
				2264.21	2263.2	2263.15	0.0564	691	712	LIGSPPGYVGYTEGGQLTEAVR
E33	S-adenosylmethionine synthase	21	95.2	765.48	764.47	764.42	0.0519	284	290	SGAYIVR
				873.57	872.56	872.51	0.0507	295	303	SIVASGLAR
				979.53	978.52	978.47	0.0512	368	376	TAAYGHFGR
				983.64	982.63	982.58	0.0536	331	338	IPDKEILR
				1141.67	1140.66	1140.6	0.0574	231	240	TIFHLNPSGR
				1207.65	1206.65	1206.62	0.0218	64	73	ANVDYEKIVR
				1288.82	1287.81	1287.76	0.0596	215	225	EHVIKPVIPEK
				1387.71	1386.7	1386.64	0.0678	161	172	NGTCPWVRPDGK
				1453.82	1452.81	1452.75	0.0656	241	255	FVIGGPHGDAGLTGR
				1502.79	1501.78	1501.72	0.0649	51	63	TNMVMVFGEITTK
				1515.8	1514.79	1514.73	0.0628	160	172	KNGTCPWVRPDGK
				1606.84	1605.83	1605.76	0.0683	78	92	NIGFVSDEVGLDADR
				1688.92	1687.91	1687.85	0.0684	377	390	DDPDFTWEVVKPLK
				2003.03	2002.03	2001.96	0.0679	173	190	TQVTVEYSNDHGAMVPVR
				2019.04	2018.03	2017.95	0.0783	173	190	TQVTVEYSNDHGAMVPVR
				2039.09	2038.08	2038.02	0.0594	342	358	ENFDFRPGMITINLDLK
				2180.06	2179.05	2179.11	-0.0583	342	359	ENFDFRPGMITINLDLKR
				2378.12	2377.11	2377.04	0.0718	22	42	LCDQVSDAVLDACLEQDPDSK
				2417.33	2416.33	2416.25	0.0762	95	116	VLVNIEQQSPDIAQGVHGHFTK
				2635.38	2634.38	2634.31	0.0625	191	214	VHTVLISTQHDETVSNDEIAADLK
				2649.41	2648.41	2648.3	0.1041	368	390	TAAYGHFGRDDPDFTWEVVKPLK
E34	Putative Protein SEC13 homolog	12	21.95	929.47	928.46	928.41	0.0516	287	293	FYNGNWK
				948.47	947.46	947.4	0.0665	340	347	EGDQWEGK
				1008.49	1007.48	1007.43	0.0477	230	238	TDGGWDTTR
				1280.74	1279.74	1279.69	0.043	309	320	DVAWAPNLGLPK
				1329.76	1328.75	1328.7	0.0522	348	358	VLNNFNAPVWR
				1330.74	1329.74	1329.68	0.053	348	358	VLNNFNAPVWR
				1450.66	1449.66	1449.6	0.0556	162	174	FGSMIASCSYDGR
				1466.66	1465.65	1465.6	0.058	162	174	FGSMIASCSYDGR
				1924.88	1923.88	1923.81	0.0704	294	308	MDCFPALQMHSDWVR
				2138.1	2137.09	2137.02	0.0696	180	197	EGSKPDEWIQAHVFTEHK
				2177.06	2176.06	2175.99	0.0679	100	118	IETGHQDVVHDVAMDYYGK
				2193.06	2192.05	2191.98	0.0673	100	118	IETGHQDVVHDVAMDYYGK
E36	S-adenosylmethionine synthase 2	5	41.61	979.43	978.43	978.47	-0.0396	366	374	TAAYGHFGR
				1141.56	1140.55	1140.6	-0.0524	229	238	TIFHLNPSGR
				1179.55	1178.54	1178.63	-0.0898	62	71	GSIDYEKIVR
				1453.68	1452.67	1452.75	-0.073	239	253	FVIGGPHGDAGLTGR
				2082.87	2081.86	2082	-0.1366	171	188	TQVTVEYHNDHGAMVPIR
E37	Malate dehydrogenase, cytoplasmic	8	40.23	873.41	872.41	872.47	-0.0657	164	171	ALGQISER
				877.4	876.39	876.45	-0.0588	152	158	NITCLTR
				970.46	969.46	969.52	-0.0688	203	211	TPSGEKPVR
				1001.48	1000.47	1000.56	-0.0818	172	180	LNVQVSDVK
				1178.54	1177.53	1177.61	-0.0806	222	231	GEFITTVQQR
				1346.62	1345.61	1345.73	-0.1176	56	67	MELVDAAFPLLK
				1362.64	1361.63	1361.73	-0.0978	56	67	MELVDAAFPLLK
				2170.9	2169.89	2170.09	-0.1959	203	221	TPSGEKPVRQLVSDDDWLK
E47	Putative Sec14 cytosolic factor	12	N.d.							LHELEEK
										ADDLSSVLK
										EFGTDTITK
										TFLDPKTTSK
										QELLNAAINR
										LMQVTTIDRYVR
										ILKMVLDGEAQCAR
										GALSLFDTSDAPKMR
										TKNNHVPVPQMTSGK
										NNHVPVPQMTSGKETR
										MFIINAGSGFRLLWNTVK
										HIDSSTTILDVEGVGLKNFTK
E5	Heat shock cognate 70 kDa protein	20	63.38	758.39	757.38	757.37	0.0109	258	264	DISGNPR
				1228.63	1227.62	1227.62	-0.0008	29	39	VEIIANDQGNR
				1231.64	1230.63	1230.64	-0.0067	164	175	DAGVISGLNVMR
				1278.65	1277.65	1277.62	0.0244	243	252	MVNHFVQEFK
				1294.61	1293.61	1293.62	-0.0123	243	252	MVNHFVQEFK
				1313.6	1312.6	1312.61	-0.0163	308	317	FEELNMDLFR
				1329.6	1328.59	1328.61	-0.0125	308	317	FEELNMDLFR
				1374.6	1373.59	1373.6	-0.0125	546	556	NALENYSYNMR
				1386.71	1385.7	1385.72	-0.0195	604	615	ELESICNPIIAK
				1437.72	1436.71	1436.73	-0.0164	352	363	VQQLLQDFFNGK
				1487.69	1486.68	1486.69	-0.016	40	52	TTPSYVAFTDTER
				1556.74	1555.73	1555.75	-0.0104	306	317	ARFEELNMDLFR
				1659.86	1658.85	1658.83	0.0183	160	175	QATKDAGVISGLNVMR
				1662.78	1661.77	1661.81	-0.0365	60	74	NQVAMNPINTVFDAK
				1675.71	1674.71	1674.72	-0.0183	227	242	ATAGDTHLGGEDFDNR
				1680.81	1679.8	1679.83	-0.0237	145	159	NAVVTVPAYFNDSQR
				1707.75	1706.74	1706.85	-0.1119	97	112	VTSGPGDKPMIAVQYK
				2574.21	2573.2	2573.2	0.0028	5	28	GDGPAIGIDLGTTYSCVGVWQHDR
				2658.21	2657.2	2657.26	-0.0607	431	453	EQVFSTYSDNQPGVLIQVYEGER
				3025.45	3024.44	3024.48	-0.041	279	305	TLSSTAQTTIEIDSLYEGVDFYTTITR
E58	Putative Protein tolB	4	34.8	869.53	868.53	868.48	0.0444	211	217	TAIYVFR
				1226.61	1225.6	1225.55	0.0526	248	257	GSDGWWSIYR
				1656.87	1655.86	1655.81	0.0543	155	169	QSWAAVYSTHLPTGR
				1673.89	1672.88	1672.83	0.0504	155	169	QSWAAVYSTHLPTGR
E60	Putative Far upstream element-binding protein 1	9	50.27	758.45	757.44	757.41	0.036	71	77	AQEIAAR
				927.56	926.56	926.52	0.0384	141	148	KIEIPNGR
				1283.7	1282.7	1282.65	0.0448	297	307	QLVNEVISENR
				1300.72	1299.72	1299.68	0.0371	297	307	QLVNEVISENR
				1425.72	1424.72	1424.67	0.047	17	31	FDDPAAGAGPSPPAR
				1452.74	1451.74	1451.69	0.0424	187	199	SVELMGTSEQISR
				1553.81	1552.8	1552.76	0.0377	16	31	KFDDPAAGAGPSPPAR
				1886.05	1885.04	1885.01	0.0328	265	281	IQVIPLHLPPGDTSNER
				2254.19	2253.18	2253.16	0.022	200	222	AEQLINDVLAEADAGASGVIAAR
E61	Chaperone protein ClpB 2	15	56.93	949.48	948.47	948.41	0.0637	80	87	CEANKDGR
				987.51	986.5	986.54	-0.0412	173	180	DIETLIQR
				1010.49	1009.48	1009.51	-0.0277	444	451	YELHHGVR
				1045.51	1044.51	1044.56	-0.0513	300	309	TAISEGLAQR
				1199.59	1198.58	1198.63	-0.0475	546	555	VNLEIQQAER
				1233.61	1232.6	1232.64	-0.04	409	418	YIEKDPALER
				1312.63	1311.62	1311.64	-0.02	820	829	SLFRPEFMNR
				1456.7	1455.69	1455.7	-0.0069	232	244	GRQNVIDQDPEGK
				1493.71	1492.7	1492.76	-0.0558	830	841	VDEYIVFQPLDR
				1559.77	1558.76	1558.81	-0.0491	158	172	QPKVLGETAGSMLGR
				1592.81	1591.8	1591.86	-0.0618	737	749	RPYAVILFDEIEK
				1760.8	1759.79	1759.85	-0.0555	685	699	TLASYMFNTEEALVR
				1842.91	1841.9	1841.91	-0.0079	541	555	EEIDRVNLEIQQAER
				2238.06	2237.05	2237.12	-0.0693	420	438	FQQVYVDQPTVEDTVSILR
				2306.09	2305.08	2305.16	-0.0796	714	735	LIGAPPGYVGYEEGGQLTETVR
E64	RNA recognition motif containing protein, putative, expressed	5	N.d.	1267.72	1266.71	1266.63	0.08	63	73	VLQDNHTIDGR
				1484.86	1483.85	1483.77	0.0814	151	163	TFHDLNGKPVEVK
				1639.87	1638.86	1638.88	-0.0213	151	164	TFHDLNGKPVEVKR
				1663.69	1662.68	1662.74	-0.0573	132	146	GFGFISFDSEDTVDK
				1718.93	1717.92	1717.9	0.0205	92	107	IFVGGLPPTLTEDGFR
E69	Peroxidase 5	6	38.92	976.5	975.5	975.52	-0.0203	240	249	MGGIGVLTGR
				1264.53	1263.52	1263.53	-0.0064	1	9	MHFHDCFVR
				1477.76	1476.76	1476.78	-0.0202	56	69	GVVSCADILAFVAR
				1671.83	1670.82	1670.85	-0.0271	94	109	SVDTADLPTADLNLAR
				1836.89	1835.88	1835.9	-0.0173	70	86	DSVAHYGGIFYQVPAGR
				2077.96	2076.95	2076.99	-0.0338	28	45	DAEINQTIEDEAFQVIDK
E70	V-type proton ATPase subunit B2	6	N.d.	842.49	841.48	841.44	0.041	293	299	EEVPGRR
				1034.52	1033.52	1033.56	-0.0392	42	49	YQEIVNIR
				1045.52	1044.51	1044.49	0.0205	477	484	TLDQYYSR
				1127.51	1126.51	1126.54	-0.0343	440	449	FVAQGAYDTR
				1596.86	1595.86	1595.9	-0.0465	365	378	QIYPPINVLPSLSR
				1715.89	1714.88	1714.93	-0.0407	235	249	VTLFLNLANDPTIER
E72	Fumarate hydratase 1, mitochondrial	16	27.31	701.39	700.38	700.39	-0.0056	325	330	IANDIR
				769.49	768.48	768.49	-0.0035	249	255	IIGTLPR
				959.49	958.48	958.5	-0.0194	55	62	LWGAQTQR
				1112.57	1111.56	1111.57	-0.006	74	82	EQMPEPIIR
				1128.57	1127.57	1127.56	0.0015	74	82	EQMPEPIIR
				1234.6	1233.59	1233.6	-0.0082	161	170	FVHPNDHVNR
				1235.6	1234.59	1234.59	-0.0001	63	73	SLQNFDIGGER
				1318.63	1317.62	1317.64	-0.0146	43	54	DTFGPIMVPADR
				1334.64	1333.64	1333.63	0.0026	43	54	DTFGPIMVPADR
				1361.67	1360.66	1360.67	-0.0078	107	119	AIMQAAQEVAEGK
				1710.94	1709.93	1709.94	-0.0095	435	449	LLHESLMLVTSLNPK
				1825.87	1824.86	1824.9	-0.0442	256	273	MYQLAQGGTAVGTGLNTK
				1993.98	1992.98	1993	-0.0247	280	298	IASAVAEETNLSFVTAENK
				2429.23	2428.22	2428.24	-0.0148	471	492	DAALNLNVLTAEEFDELVVPEK
				2491.17	2490.17	2490.18	-0.0152	171	193	SQSSNDTFPTVMHIAAAVEINSR
				2523.22	2522.21	2522.23	-0.0146	221	243	THTQDATPLTLGQEFSGYTTQVK
E77	Glutathione S-transferase 3	5	104.33	964.51	963.51	963.5	0.005	136	143	VLDVYEAR
				1388.79	1387.79	1387.77	0.0164	16	27	GVEFELVIVDLR
				1664.83	1663.83	1663.85	-0.0188	1	15	MSTNTVRVLAALNEK
				1846.96	1845.96	1845.91	0.045	69	86	YAEAGPDLLLSSGTPAER
				2987.69	2986.69	2986.54	0.1419	33	59	KPDFLALNPFGQIPALEDGDVVLFESR
E8	Thaumatin-like protein	4	139.5	1043.41	1042.4	1042.41	-0.0123	74	83	TGCSFDGSGR
				1551.71	1550.71	1550.73	-0.0231	35	49	CSYTVWAAAVPGGGR
				1819.72	1818.72	1818.75	-0.0328	165	180	DDQTSTFTCPGGTNYR
				2101.98	2100.97	2101.03	-0.0556	50	69	QLNQGQSWTINVNAGTTGGR
E80	Probable ATP synthase 24 kDa subunit, mitochondrial	13	82.55	885.48	884.48	884.46	0.0108	52	58	SIFYEVK
				1003.6	1002.6	1002.59	0.0113	61	69	FDIALGVLR
				1017.54	1016.53	1016.53	0.0039	97	105	ANLLSESQR
				1051.54	1050.53	1050.52	0.0066	193	200	YEEQLELK
				1245.73	1244.72	1244.72	-0.0004	59	69	NKFDIALGVLR
				1249.73	1248.72	1248.71	0.012	122	131	TYLLTLQEIR
				1294.68	1293.67	1293.66	0.0101	168	178	NMALLLTEFDK
				1310.67	1309.66	1309.66	0.0011	168	178	NMALLLTEFDK
				1628.81	1627.81	1627.8	0.0118	108	121	YTIEQHTQGIPDAR
				1650.8	1649.8	1649.87	-0.0731	168	181	NMALLLTEFDKINK
				1665.8	1664.8	1664.88	-0.0848	168	181	NMALLLTEFDKINK
				1677.84	1676.83	1676.83	0.0044	73	88	ITIDPDDAAAVSQYAK
				1825.93	1824.93	1824.93	-0.0027	35	51	EAAPSNLPPLKGDEMLK
E81	stress responsive protein, putative, expressed	3	131.32	1784.9	1783.89	1783.84	0.0539	138	153	LNFDAFHGDKDHGGVR
				2307.29	2306.28	2306.18	0.1007	71	92	VKDEEGFPGFALVNSVTGEAIK
				2361.27	2360.27	2360.15	0.1159	173	194	IEPQSSDPPPPTNYAGGRPPQR
E82	IAA-amino acid hydrolase ILR1-like 1	10	N.d.	914.5	913.49	913.45	0.0335	292	298	ESFYQLK
				981.53	980.52	980.48	0.0383	336	343	DLHGHFQK
				1105.59	1104.58	1104.56	0.0252	348	357	MLGVSNVVDR
				1406.78	1405.77	1405.74	0.034	324	335	DRPFFPVTVNSK
				1441.83	1440.83	1440.79	0.0324	301	313	IEEVIVAQASVQR
				1710.87	1709.86	1709.89	-0.0354	299	313	QRIEEVIVAQASVQR
				1726.89	1725.88	1725.94	-0.0557	299	313	QRIEEVIVAQASVQR
				2140.1	2139.09	2139.07	0.0155	267	287	FQGGGAFNVIPDSVTIGGTFR
				2201.13	2200.12	2200.1	0.0225	152	173	DDLQGTVVLIFQPAEEGGGGAK
				2263.12	2262.11	2262.08	0.0313	52	70	IHENPELGYEEFSTSELIR
E9	Biotin carboxylase 1, chloroplastic	14	81.56	790.41	789.41	789.41	-0.0059	269	274	YIQNPR
				872.48	871.47	871.48	-0.0074	392	398	QEDIVLR
				955.57	954.56	954.57	-0.0029	456	463	LIVWAPTR
				1118.6	1117.6	1117.61	-0.0178	491	499	LILNVEDFR
				1177.56	1176.55	1176.57	-0.0139	285	294	YGNVVHFGER
				1199.62	1198.61	1198.63	-0.0225	275	284	HIEFQVLADK
				1342.69	1341.68	1341.7	-0.0245	167	178	INFIGPNPDSIR
				1370.73	1369.72	1369.74	-0.0247	214	225	LAHEIGFPVMIK
				1393.72	1392.71	1392.74	-0.0299	422	434	ITSYLPSGGPFVR
				1621.85	1620.84	1620.87	-0.0311	305	319	LLEEAPSPALSPELR
				1641.74	1640.74	1640.77	-0.0321	253	268	SEAAAAFGNDGVYLEK
				1986	1984.99	1985.05	-0.055	473	490	ALNDTIITGVPTTIEYHK
				2055	2053.99	2054.05	-0.0626	193	213	AGVPTVPGSDGLLQSTEEAVK
				2583.24	2582.23	2582.29	-0.0575	360	381	IQVEHPVTEMISSTDLIEEQIR
E90	Eukaryotic translation initiation factor 5A	9	83.05	1134.56	1133.55	1133.58	-0.0305	19	28	TYPQQAGTIR
				1341.72	1340.71	1340.76	-0.0435	117	128	LPTDETLLAQIK
				1342.72	1341.71	1341.74	-0.0275	117	128	LPTDETLLAQIK
				1463.67	1462.66	1462.7	-0.0405	58	69	CHFVGIDIFNNK
				1812.93	1811.93	1811.99	-0.0612	113	128	DDLKLPTDETLLAQIK
				2074.92	2073.91	2073.99	-0.0789	71	88	LEDIVPSSHNCDVPHVTR
				2125.95	2124.94	2125.01	-0.0661	136	154	DLVVTVMSAMGEEQICALK
				2203.01	2202.01	2202.09	-0.0796	70	88	KLEDIVPSSHNCDVPHVTR
				2204.2	2203.19	2203.07	0.1188	70	88	KLEDIVPSSHNCDVPHVTR
E91	Heat shock cognate 70 kDa protein	19	63.38	758.39	757.39	757.37	0.0151	258	264	DISGNPR
				1228.63	1227.62	1227.62	0.0037	29	39	VEIIANDQGNR
				1247.66	1246.65	1246.63	0.0152	164	175	DAGVISGLNVMR
				1278.64	1277.63	1277.62	0.0088	243	252	MVNHFVQEFK
				1294.63	1293.62	1293.62	0.0023	243	252	MVNHFVQEFK
				1313.63	1312.62	1312.61	0.007	308	317	FEELNMDLFR
				1329.62	1328.61	1328.61	0.0063	308	317	FEELNMDLFR
				1374.62	1373.62	1373.6	0.0135	546	556	NALENYSYNMR
				1390.63	1389.63	1389.6	0.0275	546	556	NALENYSYNMR
				1437.75	1436.74	1436.73	0.0086	352	363	VQQLLQDFFNGK
				1487.71	1486.71	1486.69	0.0113	40	52	TTPSYVAFTDTER
				1659.89	1658.88	1658.88	0.0044	160	175	QATKDAGVISGLNVMR
				1675.74	1674.74	1674.72	0.0124	227	242	ATAGDTHLGGEDFDNR
				1680.84	1679.83	1679.83	0.0026	145	159	NAVVTVPAYFNDSQR
				1819.76	1818.76	1818.81	-0.0535	542	556	VEAKNALENYSYNMR
				2134.01	2133	2133.08	-0.0729	97	116	VTSGPGDKPMIAVQYKGEEK
				2574.23	2573.22	2573.2	0.0258	5	28	GDGPAIGIDLGTTYSCVGVWQHDR
				2658.23	2657.23	2657.26	-0.0353	431	453	EQVFSTYSDNQPGVLIQVYEGER
				3025.43	3024.42	3024.48	-0.0634	279	305	TLSSTAQTTIEIDSLYEGVDFYTTITR
E92	Malate dehydrogenase, cytoplasmic	18	N.d.	873.51	872.5	872.47	0.0285	164	171	ALGQISER
				877.48	876.47	876.45	0.0233	152	158	NITCLTR
				959.55	958.54	958.51	0.0296	143	151	EFAPSIPAK
				970.57	969.56	969.52	0.037	203	211	TPSGEKPVR
				1001.59	1000.59	1000.56	0.0299	172	180	LNVQVSDVK
				1178.65	1177.64	1177.61	0.0342	222	231	GEFITTVQQR
				1218.64	1217.63	1217.59	0.0354	212	221	QLVSDDDWLK
				1346.76	1345.75	1345.73	0.0224	56	67	MELVDAAFPLLK
				1362.76	1361.75	1361.73	0.0244	56	67	MELVDAAFPLLK
				1580.77	1579.76	1579.73	0.035	112	126	SQASALEAYAAPNCK
				1582.8	1581.79	1581.7	0.0946	112	126	SQASALEAYAAPNCK
				1645.84	1644.84	1644.79	0.0476	241	256	LSSALSAASSACDHIR
				1650.02	1649.02	1648.99	0.0277	127	142	VLVVANPANTNALILK
				2171.08	2170.07	2170.09	-0.019	203	221	TPSGEKPVRQLVSDDDWLK
				2378.22	2377.21	2377.19	0.0234	212	231	QLVSDDDWLKGEFITTVQQR
				2453.26	2452.25	2452.21	0.0385	181	202	NVIIWGNHSSTQYPDVSHATVK
				2607.34	2606.34	2606.28	0.0533	68	93	GVVATTDAVEACTGVNIAVMVGGFPR
				2956.6	2955.6	2955.52	0.0777	28	55	GVMLGPDQPVILHMLDIPPAAEALNGVR
E10	L-ascorbate peroxidase, cytosolic	15	23.56	923.43	922.43	922.43	-0.0071	53	61	TGGPFGTMR
				939.43	938.42	938.43	-0.004	53	61	TGGPFGTMR
				974.48	973.47	973.48	-0.0139	31	38	NCAPLMLR
				990.48	989.47	989.48	-0.0061	31	38	NCAPLMLR
				1252.6	1251.59	1251.61	-0.0146	120	130	EDKPEPPVEGR
				1330.61	1329.6	1329.61	-0.01	4	14	SYPTVSEEYQK
				1533.75	1532.74	1532.76	-0.018	39	52	LAWHSAGTYDVVSK
				1597.91	1596.91	1596.92	-0.0165	209	222	ALLTDPVFRPLVEK
				1863.96	1862.96	1862.98	-0.0191	62	79	FPAELAHGANNGLNIAVR
				1913.99	1912.98	1913	-0.0164	192	208	ELLSGEKEDLLQLPSDK
				2076.94	2075.93	2075.91	0.0194	223	240	YAADEDAFFADYTEAHLK
				2280.04	2279.03	2279.05	-0.022	172	191	SGFEGAWTSNPLIFDNSYFK
				2482.19	2481.18	2481.21	-0.0292	143	166	DVFGHMGLSDQDIVALSGGHTLGR
				2498.18	2497.17	2497.2	-0.0283	143	166	DVFGHMGLSDQDIVALSGGHTLGR
				2784.36	2783.35	2783.39	-0.0393	53	79	TGGPFGTMRFPAELAHGANNGLNIAVR
E21	Aldehyde dehydrogenase family 2 member B7, mitochondrial	15	25.53	786.45	785.44	785.48	-0.0387	384	389	ILHYIK
				788.4	787.39	787.4	-0.0093	339	344	TFVHER
				884.55	883.54	883.55	-0.0091	283	290	IVLELAAR
				946.49	945.49	945.49	-0.0044	68	75	TFPTLDPR
				1074.5	1073.5	1073.49	0.0032	101	109	AFDEGPWPR
				1202.59	1201.58	1201.59	-0.0094	100	109	KAFDEGPWPR
				1261.68	1260.67	1260.68	-0.0101	441	450	FKDLNEVIQR
				1412.78	1411.77	1411.79	-0.0166	210	223	VGPALACGNTIVLK
				1419.7	1418.7	1418.7	-0.0047	390	404	SGVEDGATLVTGGTR
				1507.76	1506.75	1506.79	-0.0397	224	237	TAEQTPLSALYVSK
				1671.92	1670.91	1670.92	-0.0101	426	440	IAQEEIFGPVQSILK
				1858.87	1857.86	1857.87	-0.0056	76	93	SGEVIAQVAEGDAEDVNR
				2164.09	2163.08	2163.09	-0.0057	456	475	YGLAAGVFTNNLHTANTLMR
				2180.09	2179.08	2179.08	-0.0062	456	475	YGLAAGVFTNNLHTANTLMR
				2428.18	2427.18	2427.2	-0.0214	76	99	SGEVIAQVAEGDAEDVNRAVTAAR
E24	RuBisCO large subunit-binding protein subunit alpha, chloroplastic	20	119.94	733.37	732.36	732.36	0.0087	313	319	APGFGER
				1043.59	1042.58	1042.58	0.0056	84	93	VVNDGVTIAR
				1052.51	1051.5	1051.49	0.009	41	49	EIAFDQSSR
				1062.59	1061.58	1061.58	0.0024	246	254	LIVEFENAK
				1168.68	1167.67	1167.66	0.0108	59	70	LADAVGVTLGPR
				1231.64	1230.64	1230.62	0.0107	73	83	NVVLDEFGNPK
				1290.62	1289.61	1289.61	0.0046	416	427	VGAATETELEDR
				1336.65	1335.64	1335.71	-0.069	25	36	RASGGYKPMVVR
				1495.78	1494.77	1494.77	0.0023	233	245	GYISPQFVTNLEK
				1541.9	1540.89	1540.88	0.0054	137	152	LGLLSVTSGANPVSVK
				1636.79	1635.78	1635.77	0.0126	116	132	TNDSAGDGTTTASVLAR
				1770.92	1769.91	1769.9	0.013	94	110	SIELADPMENAGAALIR
				1786.91	1785.9	1785.89	0.0095	94	110	SIELADPMENAGAALIR
				1822.96	1821.96	1821.95	0.0079	467	482	KLEDHDELLGADIVQK
				1900.06	1899.05	1899.03	0.0185	339	356	DLGLLIESVSVEQLGTAR
				2248.27	2247.26	2247.25	0.0147	483	505	ALVAPAALIAQNAGVEGEVVVEK
				2478.29	2477.28	2477.26	0.024	358	380	VTISQNSTTIISDAATKDEIQSR
				2910.57	2909.56	2909.53	0.0298	436	465	NATFAAIEEGIVPGGGAAYVHLSASVPAIK
				3084.45	3083.45	3083.41	0.0322	204	232	VGPDGVLSIESSSSFETTVDVEEGMEIDR
				3100.45	3099.44	3099.41	0.0321	204	232	VGPDGVLSIESSSSFETTVDVEEGMEIDR
E27	Putative carboxyvinyl-carboxyphosphonate phosphorylmutase	10	97.64	719.39	718.39	718.38	0.0096	307	312	FRVPSN
				911.45	910.44	910.41	0.0288	296	303	TYNETGAR
				1112.61	1111.6	1111.6	-0.0001	177	188	ATAGGLPDAIAR
				1271.64	1270.63	1270.63	0.0039	55	67	AGFVSGYAVSASR
				1437.74	1436.74	1436.73	0.0056	160	172	EAIGDADFFLIAR
				1611.87	1610.86	1610.86	0.0035	282	295	LTTFEEFNSLIGLK
				1984.92	1983.91	1983.88	0.0322	189	206	ANLYMEAGADACFVEAPR
				2000.92	1999.92	1999.88	0.0406	189	206	ANLYMEAGADACFVEAPR
				2072.1	2071.09	2071.09	0.0089	242	260	ELGFHLIVHSTTAVYASAR
				2685.36	2684.35	2684.33	0.0161	87	113	AICAAAPNVAFIVDADTGGGNALNVQR
E44	Putative Acidic endochitinase	2	103.39	1608.76	1607.75	1607.76	-0.0061	145	157	CPFPDYWLGNALR
				1836.91	1835.9	1835.9	0.0042	95	111	DVASYLWHSFLGGSAAR
E50	Thylakoid lumenal 15 kDa protein 1, chloroplastic	11	N.d.	992.57	991.56	991.57	-0.0069	105	112	TLIKQDFK
				1063.52	1062.52	1062.51	0.0073	82	92	GGGPYGAEVTR
				1107.62	1106.61	1106.61	0.0003	109	117	QDFKTSILR
				1122.57	1121.57	1121.57	-0.004	148	158	GADFSLANVTK
				1252.61	1251.6	1251.61	-0.0046	93	104	GQDLTGKDFSGK
				1386.7	1385.69	1385.69	0.0016	203	216	VADGVNPVTGNSTR
				1575.77	1574.77	1574.77	-0.003	179	193	GSNINGADFTDVPLR
				2021.01	2020	2020	0.0055	159	178	ANLSNANLEGALATGNTSFR
				2103.03	2102.02	2102.01	0.014	203	222	VADGVNPVTGNSTRDTLLCN
				2283.12	2282.12	2282.11	0.0084	126	147	LLGASFFDADLTGADLSDADLR
				3386.69	3385.68	3385.67	0.014	126	158	LLGASFFDADLTGADLSDADLRGADFSLANVTK
E53	1,2-dihydroxy-3-keto-5-methylthiopentene dioxygenase 2	11	92.31	793.44	792.44	792.44	-0.0019	35	41	EFISLGK
				959.52	958.51	958.52	-0.0141	44	51	ELGIVSWR
				1013.54	1012.54	1012.56	-0.0194	27	34	LPHHREPK
				1200.69	1199.68	1199.7	-0.0194	42	51	LKELGIVSWR
				1228.6	1227.59	1227.61	-0.0187	146	155	FTLDTNNYIK
				1383.74	1382.73	1382.75	-0.0175	133	145	GGMIVLPAGIYHR
				1399.74	1398.73	1398.74	-0.0164	133	145	GGMIVLPAGIYHR
				1437.6	1436.6	1436.6	-0.0079	108	119	YCLEGSGYFDAR
				1634.75	1633.74	1633.76	-0.0198	52	65	LNPDDYENDGNLKK
				1788.8	1787.8	1787.81	-0.0146	94	107	SFFEEHLHTDEEIR
				2463.22	2462.22	2462.25	-0.0323	159	179	LFVGEPVWTPFNRPHDDLPAR
E87	S-adenosylmethionine synthase 2	13	16.15	842.5	841.49	841.56	-0.0747	333	339	EILKIVK
				979.47	978.46	978.47	-0.0083	366	374	TAAYGHFGR
				1141.6	1140.6	1140.6	-0.009	229	238	TIFHLNPSGR
				1179.57	1178.56	1178.63	-0.0651	62	71	GSIDYEKIVR
				1400.66	1399.66	1399.67	-0.0105	159	170	NGTCPWLRPDGK
				1453.75	1452.74	1452.75	-0.0065	239	253	FVIGGPHGDAGLTGR
				1502.71	1501.71	1501.72	-0.0103	49	61	TNMVMVFGEITTK
				1836.89	1835.88	1835.8	0.0841	76	92	SIGFTSDDVGLDADHCK
				2199.06	2198.05	2197.95	0.107	1	19	MEDTFLFTSESVNEGHPDK
				2263.08	2262.07	2262.09	-0.0222	49	68	TNMVMVFGEITTKGSIDYEK
				2417.24	2416.23	2416.25	-0.0161	93	114	VLVNIEQQSPDIAQGVHGHFTK
				2436.14	2435.13	2435.12	0.0119	41	61	VACETCTKTNMVMVFGEITTK
				2649.33	2648.32	2648.3	0.0191	366	388	TAAYGHFGRDDPDFTWEVVKPLK
E88	1,2-dihydroxy-3-keto-5-methylthiopentene dioxygenase 2	13	90.75	793.45	792.44	792.44	0.0023	35	41	EFISLGK
				834.46	833.45	833.43	0.025	85	91	LPNYEAK
				959.54	958.54	958.52	0.0115	44	51	ELGIVSWR
				1013.57	1012.56	1012.56	0.0074	27	34	LPHHREPK
				1147.65	1146.64	1146.63	0.0138	32	41	EPKEFISLGK
				1200.72	1199.71	1199.7	0.0062	42	51	LKELGIVSWR
				1228.62	1227.62	1227.61	0.0032	146	155	FTLDTNNYIK
				1383.76	1382.75	1382.75	0.0047	133	145	GGMIVLPAGIYHR
				1399.76	1398.75	1398.74	0.0069	133	145	GGMIVLPAGIYHR
				1437.62	1436.62	1436.6	0.0144	108	119	YCLEGSGYFDAR
				1634.77	1633.76	1633.76	0.0054	52	65	LNPDDYENDGNLKK
				1788.83	1787.82	1787.81	0.0125	94	107	SFFEEHLHTDEEIR
				2463.26	2462.26	2462.25	0.007	159	179	LFVGEPVWTPFNRPHDDLPAR
E7	OSIGBa0147B06.5 protein	11	55.23	777.43	776.42	776.42	-0.003	212	218	VVGMVTR
				1069.58	1068.57	1068.58	-0.008	203	211	IPIVNEEQK
				1106.56	1105.56	1105.58	-0.0228	112	121	LGTVMSTEIR
				1122.58	1121.58	1121.58	0.0005	112	121	LGTVMSTEIR
				1161.63	1160.62	1160.65	-0.0297	187	197	TVLDAAALMLK
				1302.7	1301.69	1301.7	-0.0066	95	105	AYLETQIISHK
				1475.71	1474.7	1474.83	-0.1259	200	211	IHRIPIVNEEQK
				1477.72	1476.71	1476.79	-0.0843	200	211	IHRIPIVNEEQK
				1659.86	1658.86	1658.85	0.0041	136	150	FEVVSGLPVVDDDLR
				1665.85	1664.85	1664.85	-0.0025	122	135	TARPEQTLEEINHK
				1706.85	1705.84	1705.83	0.0183	171	186	VGEVMSSPAIMLSPEK
E16	Putative Septum-promoting GTP-binding protein 1	18	N.d.	790.44	789.43	789.46	-0.0262	126	132	GARIAFR
				932.47	931.46	931.51	-0.0514	21	27	RFFHAVR
				951.54	950.53	950.49	0.0394	61	69	VDTGHAPVR
				1095.54	1094.53	1094.49	0.0439	100	108	YVGDVEEQR
				1247.67	1246.66	1246.64	0.0138	255	265	NLTIGEPIIDY
				1293.69	1292.68	1292.62	0.0593	245	254	LFNMPWTVER
				1309.68	1308.67	1308.61	0.0668	109	120	GVEMAGLNLMDK
				1404.66	1403.66	1403.75	-0.0949	57	69	DIPKVDTGHAPVR
				1451.62	1450.61	1450.69	-0.078	70	82	TDMEVDSDVLSLK
				1493.75	1492.74	1492.7	0.0434	166	177	CTLNNAIAWHHR
				1633.8	1632.8	1632.78	0.0178	28	41	SHLLSCSSPNGRYR
				1795.83	1794.82	1794.88	-0.0562	221	236	ATLFFSSTTHNINVNK
				1838.92	1837.91	1837.95	-0.0413	240	254	FIAAKLFNMPWTVER
				1852.91	1851.91	1851.8	0.1047	94	108	TSFMMKYVGDVEEQR
				2143.09	2142.09	2142.03	0.056	218	236	AMKATLFFSSTTHNINVNK
				2150.06	2149.05	2149.12	-0.0666	181	199	WNATAIPILIGTKFDDFAR
				2185.97	2184.97	2185.02	-0.0481	133	151	IWDVGGDDQFLDHVPIACK
				2469.28	2468.28	2468.17	0.1078	194	213	FDDFARLPLEMQWTIVNQAR
E17	Malate dehydrogenase, mitochondrial	7	25.31	1219.7	1218.69	1218.7	-0.0024	175	185	LFGVTTLDVVR
				1269.7	1268.7	1268.7	-0.0022	325	335	EGLENLKPELK
				1318.69	1317.69	1317.69	-0.0076	120	131	DDLFNINAGIVK
				1389.69	1388.68	1388.69	-0.0047	239	251	RTQDGGTEVVEAK
				1448.74	1447.73	1447.73	-0.0028	84	97	AQVAGYVGEEQLGK
				1592.9	1591.89	1591.89	0.0011	98	113	ALEGSDVVIIPAGVPR
				1891.94	1890.93	1890.92	0.0086	307	324	NGVDQVLGLGPSLSDYEK
E19	Peroxiredoxin-2C	9	42.25	751.36	750.36	750.35	0.0021	50	55	TYPENK
				1233.69	1232.68	1232.7	-0.0198	89	99	FALLTDDLVVK
				1389.81	1388.8	1388.8	-0.0001	88	99	RFALLTDDLVVK
				1482.75	1481.74	1481.75	-0.0119	14	26	HVPGFIENAEELK
				1889.99	1888.98	1888.99	-0.0026	29	45	GVDEILLISVNDPFVMK
				1905	1903.99	1904	-0.0038	29	45	GVDEILLISVNDPFVMK
				1905	1903.99	1904	-0.0038	29	45	GVDEILLISVNDPFVMK
				2048.05	2047.04	2047.05	-0.008	100	119	VANIEEGGAFTISGAEEILK
				2337.15	2336.15	2336.15	-0.0072	59	80	FLADGSGTYTHALGLELDLSEK
E20	Actin-2 >ITC1587_Bchr10_P29159 | actin	18	15	767.45	766.44	766.43	0.0098	331	337	VVAPPER
				976.47	975.47	975.44	0.0259	21	30	AGFAGDDAPR
				1132.53	1131.53	1131.52	0.0066	199	208	GYSFTTTAER
				1145.61	1144.6	1144.54	0.0627	42	52	HTGVMVGMGQK
				1182.56	1181.55	1181.52	0.0332	53	63	DAYVGDEAQSK
				1443.7	1442.69	1442.68	0.0159	362	374	GEYEESGPAIVHR
				1515.76	1514.75	1514.74	0.009	87	97	IWHHTFYNELR
				1525.77	1524.76	1524.75	0.0072	315	328	MSKEITALAPSSMK
				1531.76	1530.75	1530.81	-0.0577	180	193	LDLAGRDLTDALMK
				1547.75	1546.74	1546.8	-0.0613	180	193	LDLAGRDLTDALMK
				1747.9	1746.9	1746.88	0.0165	241	256	SYELPDGQVITIGAER
				1869.94	1868.94	1868.94	-0.0044	218	233	LAYIALDYEQELETAK
				1932.89	1931.89	1931.87	0.0145	71	86	YPIEHGIVSNWDDMEK
				1948.9	1947.89	1947.87	0.0208	71	86	YPIEHGIVSNWDDMEK
				1968.09	1967.09	1967.07	0.0129	98	115	VAPEEHPILLTEAPLNPK
				2049.05	2048.04	2047.92	0.1246	2	20	ADAEDIQPLVCDNGTGMVK
				2185.08	2184.07	2184.05	0.0196	294	314	DLYGNVVLSGGSTMFPGIADR
				3151.64	3150.63	3150.63	-0.0068	150	179	TTGIVLDSGDGVSHTVPIYEGYALPHAILR
E25	Phosphoglycerate kinase, chloroplastic	14	23.63	834.42	833.41	833.39	0.0181	203	209	NEPEFAK
				864.49	863.48	863.4	0.0825	350	357	FAPDAQSK
				1015.6	1014.59	1014.59	0.002	148	156	FSLSPLVPR
				1100.67	1099.66	1099.65	0.0112	280	289	IGVIESLLEK
				1125.56	1124.55	1124.53	0.0196	380	389	TFNDALDTTK
				1256.61	1255.6	1255.6	-0.0034	97	107	ADLNVPLDEDR
				1404.74	1403.73	1403.73	-0.0007	252	264	ELDYLVGAVSNPK
				1539.91	1538.9	1538.89	0.0067	335	349	GVSLLLPTDVVIADK
				1688.86	1687.85	1688.01	-0.1585	132	147	VILSSHLGRPKGVTPK
				1770.86	1769.85	1769.83	0.0173	390	404	TIIWNGPMGVFEFDK
				1806.05	1805.05	1805.04	0.0052	179	195	LVNALPEGGVLLLENVR
				1918	1916.99	1916.97	0.014	211	228	LAALADLYVNDAFGTAHR
				2074.02	2073.01	2072.95	0.06	97	114	ADLNVPLDEDRNITDDTR
				2343.18	2342.17	2342.18	-0.0104	440	463	VGVADVMSHISTGGGASLELLEGK
E40	Cytochrome b6-f complex iron-sulfur subunit, chloroplastic	11	28.05	739.36	738.35	738.34	0.0094	121	127	THGPGDR
				760.47	759.46	759.45	0.0094	128	134	TLTQGLK
				761.48	760.47	760.43	0.0394	128	134	TLTQGLK
				961.42	960.41	960.4	0.0171	221	228	TGEDPWWA
				1349.67	1348.66	1348.65	0.0107	135	146	GDPTYLVVENDK
				1481.76	1480.76	1480.76	-0.0064	121	134	THGPGDRTLTQGLK
				1493.78	1492.78	1492.77	0.0053	209	220	VVFVPWVETDFR
				1516.77	1515.76	1515.76	0.0016	107	120	DALGNDVTLDGWLK
				1837.79	1836.78	1836.78	0.0031	173	187	FICPCHGSQYNNQGR
				1839.77	1838.77	1838.75	0.0205	173	187	FICPCHGSQYNNQGR
				2129.03	2128.02	2128.16	-0.1411	188	208	VVRGPAPLSLALAHVDVDDGK
E43	FK506-binding protein 2-1	6	37.26	1074.58	1073.57	1073.55	0.0233	108	118	LGYGAQGSPPK
				1245.69	1244.69	1244.66	0.0249	23	34	SGDVTELQIGVK
				1461.73	1460.72	1460.71	0.0112	35	46	YKPESCTIQAHK
				1588.85	1587.85	1587.81	0.0315	71	85	GDPIEFELGSGQVIK
				1644.77	1643.77	1643.74	0.0238	56	70	GSLTNGEVFDSSFER
				1916.07	1915.06	1915.03	0.0276	119	137	IPGGATLIFDTELVAVNGK
E51	Superoxide dismutase [Cu-Zn]	6	56.07	719.33	718.32	718.34	-0.0122	135	142	STGNAGGR
				1139.46	1138.46	1138.46	-0.0078	69	78	EHGAPEDDNR
				1172.63	1171.62	1171.64	-0.0218	4	15	AVVVLGGSEDVK
				1335.68	1334.67	1334.68	-0.0146	115	127	AVVVHADPDDLGK
				1679.89	1678.88	1678.9	-0.019	99	114	VDNQIPLSGPNSIIGR
				1941.94	1940.93	1940.94	-0.0161	79	98	HAGDLGNVTAGEDGTVTISK
E54	S-adenosylmethionine synthase 5	25	33.18	765.44	764.43	764.42	0.0129	284	290	SGAYIVR
				842.53	841.52	841.56	-0.0441	335	341	EILKIVK
				900.53	899.53	899.52	0.0084	295	303	SIVANGLAR
				901.49	900.49	900.5	-0.0176	295	303	SIVANGLAR
				955.59	954.58	954.57	0.0054	331	338	IPDKEILK
				979.49	978.48	978.47	0.0116	368	376	TAAYGHFGR
				1141.61	1140.61	1140.6	0.0035	231	240	TIFHLNPSGR
				1207.6	1206.59	1206.62	-0.0301	64	73	GDIDYEKIVR
				1288.75	1287.74	1287.76	-0.015	215	225	EHVIKPVIPEK
				1298.64	1297.63	1297.75	-0.1146	291	303	QAAKSIVANGLAR
				1390.67	1389.66	1389.65	0.0139	161	172	NGTCSWLRPDGK
				1453.77	1452.76	1452.75	0.0114	241	255	FVIGGPHGDAGLTGR
				1662.84	1661.83	1661.83	0.0012	377	390	DDADFTWEVVKPLK
				1963.96	1962.95	1962.96	-0.0046	257	276	IIIDTYGGWGAHGGGAFSGK
				2025.02	2024.02	2023.99	0.0245	342	358	ENFDFRPGMITINLDLK
				2039.03	2038.02	2038.02	0.0019	342	358	ENFDFRPGMITINLDLK
				2058	2057	2057	-0.0023	173	190	TQVTVEYQNDHGAMVPIR
				2061.02	2060.01	2059.95	0.0566	173	190	TQVTVEYQNDHGAMVPIR
				2074	2072.99	2072.99	-0.0002	173	190	TQVTVEYQNDHGAMVPIR
				2075.99	2074.98	2074.96	0.0207	173	190	TQVTVEYQNDHGAMVPIR
				2308.02	2307.01	2307.07	-0.0539	51	70	TNMVMVFGEITTKGDIDYEK
				2348.09	2347.08	2347.07	0.015	22	42	LCDQISDAILDACLAQDPDSK
				2417.26	2416.25	2416.25	-0.0009	95	116	VLVNIEQQSPDIAQGVHGHFTK
				2439.25	2438.24	2438.08	0.1564	43	63	VACETCSKTNMVMVFGEITTK
				2649.32	2648.31	2648.33	-0.0186	191	214	VHTVLISTQHDETVTNDEIAADLK
E68	L-ascorbate peroxidase, cytosolic	17	12.43	712.51	711.5	711.45	0.0512	80	85	LLEPIK
				923.45	922.45	922.43	0.0121	53	61	TGGPFGTMR
				939.44	938.44	938.43	0.0084	53	61	TGGPFGTMR
				974.47	973.46	973.48	-0.0211	31	38	NCAPLMLR
				990.48	989.47	989.48	-0.0041	31	38	NCAPLMLR
				1157.56	1156.55	1156.6	-0.0481	199	208	EDLLQLPSDK
				1252.62	1251.62	1251.61	0.0081	120	130	EDKPEPPVEGR
				1330.64	1329.63	1329.61	0.0253	4	14	SYPTVSEEYQK
				1533.79	1532.78	1532.76	0.0186	39	52	LAWHSAGTYDVVSK
				1597.94	1596.93	1596.92	0.0058	209	222	ALLTDPVFRPLVEK
				1863.99	1862.98	1862.98	0.0072	62	79	FPAELAHGANNGLNIAVR
				1865.98	1864.97	1864.94	0.0305	62	79	FPAELAHGANNGLNIAVR
				1914	1913	1913	-0.0037	192	208	ELLSGEKEDLLQLPSDK
				2076.92	2075.92	2075.91	0.0057	223	240	YAADEDAFFADYTEAHLK
				2280.07	2279.06	2279.05	0.0072	172	191	SGFEGAWTSNPLIFDNSYFK
				2482.22	2481.21	2481.21	0.0072	143	166	DVFGHMGLSDQDIVALSGGHTLGR
				2498.22	2497.21	2497.2	0.0115	143	166	DVFGHMGLSDQDIVALSGGHTLGR
E94	| agenet domain containing protein expressed	28	N.d.	769.37	768.36	768.35	0.017	1474	1479	AQVCYK
				848.39	847.38	847.43	-0.0467	2082	2088	LEDKSQK
				883.41	882.41	882.38	0.0228	1943	1949	TMNLMEK
				969.47	968.46	968.53	-0.0685	526	533	IDPVQLER
				1006.53	1005.52	1005.51	0.0091	1720	1728	ATERTDSVK
				1007.42	1006.42	1006.46	-0.0485	636	644	AQNTDVVMK
				1110.53	1109.52	1109.54	-0.0232	816	824	SNQMQIFLK
				1126.57	1125.56	1125.54	0.0253	816	824	SNQMQIFLK
				1142.59	1141.59	1141.65	-0.0583	1294	1303	RAENLDAILK
				1158.57	1157.56	1157.48	0.088	2116	2124	DVEFDEQYI
				1223.55	1222.54	1222.59	-0.0515	1940	1949	NLKTMNLMEK
				1245.62	1244.61	1244.6	0.0052	889	900	ALNSPAGWSDVK
				1279.59	1278.59	1278.54	0.0474	1391	1402	VSNTDEMSPGNK
				1292.63	1291.62	1291.69	-0.0672	1943	1953	TMNLMEKILAK
				1336.63	1335.63	1335.63	-0.0085	636	647	AQNTDVVMKSDK
				1338.62	1337.62	1337.58	0.0392	1837	1849	MNSSSVEAEAGEK
				1365.63	1364.62	1364.63	-0.0117	168	180	VEQVGVNSQTSSK
				1522.74	1521.73	1521.71	0.0256	1152	1166	QQAENASAYAAAAVR
				1591.74	1590.73	1590.74	-0.0097	1600	1613	VTLEPYEGDTPNEK
				1601.67	1600.67	1600.74	-0.078	2089	2102	CILLGYPENSSGYK
				1608.77	1607.76	1607.76	-0.0023	1460	1473	AWFSAWVVDVEDGK
				1843.9	1842.9	1842.81	0.0896	1391	1407	VSNTDEMSPGNKNYGSK
				1928.94	1927.93	1927.9	0.0323	809	824	CTVQDSKSNQMQIFLK
				2071.97	2070.97	2071.05	-0.0894	1921	1939	GVTASRASEEEEAEIRPIK
				2645.49	2644.48	2644.24	0.246	582	605	MAPMSDTSSLAEQKGNNIIHLEEK
				2675.18	2674.17	2674.26	-0.0898	582	605	MAPMSDTSSLAEQKGNNIIHLEEK
				2691.16	2690.16	2690.37	-0.2095	353	378	ASSDLVTPTDSPVLLNEGSSNSLLFK
				2723.28	2722.27	2722.15	0.1209	621	644	DCDSVIENTEFSSSKAQNTDVVMK
E95	peptidyl-prolyl cis-trans isomerase, putative, expressed	11	61.46	759.38	758.37	758.4	-0.0231	222	227	TPWLDK
				778.37	777.36	777.37	-0.0079	141	147	ALCTGEK
				1028.5	1027.49	1027.5	-0.0044	185	192	TFKDENFK
				1088.48	1087.47	1087.48	-0.0075	244	252	QIESQETDR
				1105.5	1104.49	1104.5	-0.0098	244	252	QIESQETDR
				1179.59	1178.58	1178.6	-0.0194	99	109	VSDLQSTVTTK
				1699.86	1698.85	1698.88	-0.0242	229	243	HVVFGQVLEGMEVVR
				1714.86	1713.86	1713.89	-0.0319	229	243	HVVFGQVLEGMEVVR
				1844.75	1843.75	1843.77	-0.0217	162	179	DFMIQGGDFDQGNGTGGK
				1860.74	1859.73	1859.76	-0.0311	162	179	DFMIQGGDFDQGNGTGGK
				2006.99	2005.98	2006.01	-0.0298	123	140	IVIGLYGDDVPQTAENFR
E96	| patatin group a-3-like	16	N.d.	767.46	766.46	766.48	-0.0249	535	540	QLVRLR
				842.51	841.51	841.48	0.03	57	65	SAAPGGKVR
				887.47	886.46	886.49	-0.0227	66	74	ILSIDGGGR
				946.44	945.44	945.4	0.0341	670	676	YEMFANR
				1055.48	1054.47	1054.45	0.0267	386	394	FSEQTNAEK
				1141.56	1140.56	1140.59	-0.0318	541	550	QQITNLQGTR
				1158.55	1157.54	1157.62	-0.077	541	550	QQITNLQGTR
				1688.77	1687.76	1687.85	-0.0862	1	16	MAFAPALVEPSVDVDK
				1729.82	1728.81	1728.71	0.0974	702	716	SCTSHRGYTSTSDDR
				1755.87	1754.86	1754.99	-0.1244	519	534	EIASLQLEAATRILAR
				2275.2	2274.19	2274.09	0.1044	343	362	IQVNGYESSNYVSKINNITK
				2297.17	2296.17	2296.07	0.0932	315	336	IAGEGVADMVDQAIAMAFGHHR
				2313.14	2312.13	2312.07	0.0638	315	336	IAGEGVADMVDQAIAMAFGHHR
				2325.02	2324.01	2324.22	-0.2056	103	126	VADFFDVAAGSGAGGVLAALLFTR
				2339.09	2338.08	2338.06	0.0198	337	356	TNNYVRIQVNGYESSNYVSK
				2569.15	2568.15	2568.23	-0.0837	551	574	AQIRGIATHTQAMYANTSLSTGMK
E97	Glutamate synthase [NADH], amyloplastic	53	N.d.	769.47	768.46	768.44	0.0287	514	520	NGLRPGR
				851.44	850.43	850.41	0.0245	1431	1437	DAFEELK
				865.47	864.47	864.38	0.0853	402	408	GNVNWMK
				917.49	916.48	916.5	-0.0166	1736	1743	SLLDSNLR
				948.47	947.46	947.53	-0.0719	714	721	VLDITYPK
				990.48	989.47	989.47	0.0034	1418	1425	EAKEQEEK
				1012.45	1011.44	1011.54	-0.0993	1946	1953	YLMLLTSR
				1105.52	1104.51	1104.47	0.0458	1367	1374	MMIQQHQR
				1112.6	1111.59	1111.63	-0.0401	1456	1465	RPTLVDNAVK
				1142.56	1141.55	1141.62	-0.0661	1089	1099	NSNPGARISVK
				1144.54	1143.53	1143.59	-0.0542	1089	1099	NSNPGARISVK
				1183.62	1182.61	1182.66	-0.0461	786	796	IGLLVESAEPR
				1220.6	1219.59	1219.6	-0.0089	1631	1640	MGHLVTVYER
				1311.62	1310.62	1310.64	-0.0283	363	373	FTSYMALVHSR
				1317.73	1316.72	1316.69	0.0245	1163	1174	GRTVLQTDGQLK
				1322.73	1321.72	1321.71	0.0115	390	401	VLGHNGEINTLR
				1343.61	1342.6	1342.53	0.0775	1421	1430	EQEEKEMMEK
				1358.6	1357.6	1357.59	0.0024	374	384	FSTNTFPSWDR
				1366.6	1365.59	1365.61	-0.0149	418	428	ELDLSRNDMEK
				1371.74	1370.73	1370.6	0.1282	848	858	YFKASNYGMMK
				1381.68	1380.68	1380.73	-0.0497	1842	1852	GLETVRVHWER
				1428.7	1427.69	1427.75	-0.062	1925	1937	GQSLVVWAINEGR
				1442.7	1441.69	1441.68	0.0114	1644	1656	IGGLMMYGVPNMK
				1551.75	1550.74	1550.71	0.035	943	954	CIQELNKTCNLR
				1575.77	1574.76	1574.72	0.0471	976	991	IGGKSNTGEGGEQPSR
				1584.73	1583.73	1583.85	-0.1272	1924	1937	RGQSLVVWAINEGR
				1595.82	1594.81	1594.77	0.0466	898	912	VEGATFEMLAGDALR
				1603.75	1602.74	1602.73	0.0092	287	299	SSADFEQQMYILR
				1656.77	1655.77	1655.8	-0.0315	1909	1923	FLTSVEGVFAVGDCR
				1751.88	1750.87	1750.96	-0.0878	1612	1630	VAIVGSGPAGLAAADQLNK
				1753.86	1752.86	1752.84	0.0195	1641	1656	ADRIGGLMMYGVPNMK
				1821.9	1820.89	1820.93	-0.0443	1938	1953	QAASQIDKYLMLLTSR
				1836.9	1835.9	1835.95	-0.0479	1938	1953	QAASQIDKYLMLLTSR
				1944.94	1943.93	1943.96	-0.0277	1719	1735	ELSGIHFAMEFLHANTK
				2071.96	2070.95	2071.1	-0.1468	529	548	VIMASEVGVVDISPADVSRK
				2093.95	2092.94	2093.02	-0.0773	893	912	GTPSRVEGATFEMLAGDALR
				2108.94	2107.93	2108.02	-0.0866	1544	1561	EAVDRLLETNNFPEFTGR
				2239.12	2238.12	2238.1	0.013	955	975	AMSYGSISLETHTTLAIAMNK
				2394.17	2393.16	2393.08	0.0786	636	658	DATEALGSMGNDAPLAVMSNREK
				2425.15	2424.14	2424.32	-0.177	235	256	SKLTMLISQVAESLGHVVLGWR
				2429.17	2428.17	2428.2	-0.0337	1116	1139	GHADHVLISGHDGGTGASRWTGIK
				2569.09	2568.09	2568.3	-0.2125	1271	1293	QDHGLEMAIDQELISLSKVALEK
				2627.42	2626.41	2626.3	0.1141	955	979	AMSYGSISLETHTTLAIAMNKIGGK
				2645.42	2644.41	2644.26	0.147	549	571	GRLNPGMMLLVDFENHTVVDDEK
				2667.4	2666.4	2666.22	0.1734	363	384	FTSYMALVHSRFSTNTFPSWDR
				2675.12	2674.11	2674.29	-0.1725	551	573	LNPGMMLLVDFENHTVVDDEKLK
				2689.39	2688.38	2688.31	0.07	551	573	LNPGMMLLVDFENHTVVDDEKLK
				2691.12	2690.11	2690.28	-0.1713	551	573	LNPGMMLLVDFENHTVVDDEKLK
				2723.25	2722.24	2722.31	-0.0664	165	188	TLSVNENFEHLAIGMFFLPTDDGR
				2745.22	2744.21	2744.17	0.0469	980	1004	SNTGEGGEQPSRMKPYSDGSMNLER
				2761.21	2760.2	2760.16	0.0382	980	1004	SNTGEGGEQPSRMKPYSDGSMNLER
				2983.47	2982.46	2982.28	0.1866	456	480	SLPEAVMMMIPEAWQNENNMDPDKK
				3148.53	3147.52	3147.43	0.0907	133	161	MSHRGACGCETNTGDGAGILVALPHEFFK
E15	Fructose-bisphosphate aldolase cytoplasmic isozyme	17	61.22	708.39	707.38	707.4	-0.0144	291	296	TAFLTR
				829.36	828.36	828.38	-0.0191	133	139	YYEAGAR
				869.49	868.48	868.5	-0.0205	95	103	EGGVLPGIK
				888.49	887.48	887.51	-0.0274	270	277	ALQQSTLK
				957.45	956.44	956.47	-0.0307	132	139	KYYEAGAR
				1332.68	1331.68	1331.71	-0.0313	238	249	VAPEVVAEYTVR
				1402.76	1401.75	1401.76	-0.0097	270	282	ALQQSTLKAWAGK
				1460.78	1459.77	1459.8	-0.0347	237	249	KVAPEVVAEYTVR
				1486.72	1485.71	1485.74	-0.0342	40	52	LASINVENVEENR
				1488.78	1487.77	1487.79	-0.0228	25	39	GILAADESTGTIGKR
				1512.7	1511.69	1511.72	-0.0268	310	325	GDAAGGEGVSESLHVK
				1642.82	1641.81	1641.84	-0.0326	40	53	LASINVENVEENRR
				2068	2066.99	2067.02	-0.0316	149	168	ISPNEPSQLSIDANANGLAR
				2358.08	2357.07	2357.11	-0.0359	107	129	GTVELAGTNGETTTQGHDDLGKR
				2480.13	2479.12	2479.29	-0.1696	145	168	AVLKISPNEPSQLSIDANANGLAR
				2648.24	2647.23	2647.27	-0.0395	299	325	ANSEATLGTYKGDAAGGEGVSESLHVK
				3103.57	3102.56	3102.59	-0.0323	169	196	YAIICQENGLVPIVEPEILVDGPHDIAK
E22	Golgin subfamily B member 1-like isoform X1	42	N.d.	830.44	829.43	829.45	-0.0231	1509	1515	LAQLEEK
				898.41	897.41	897.47	-0.0599	1349	1355	QRDLQVR
				935.47	934.46	934.46	0.0024	34	42	SDSTDLLGK
				1187.66	1186.65	1186.66	-0.0011	806	816	LQEAAASIKQK
				1199.76	1198.75	1198.68	0.0681	368	377	LVNLQELELK
				1245.68	1244.67	1244.7	-0.0262	1163	1173	NLKSINESLVK
				1275.64	1274.63	1274.65	-0.0127	876	886	VSEANLRTQQK
				1293.68	1292.68	1292.56	0.1134	1142	1152	DAEEQLEHHGK
				1325.67	1324.66	1324.69	-0.0256	451	462	TDSLLSQALSYK
				1336.68	1335.68	1335.61	0.0633	1864	1874	DDIFMQLHSSK
				1380.7	1379.69	1379.72	-0.0264	900	910	LREELEAHQQK
				1404.66	1403.65	1403.63	0.0231	921	932	ENEAQLQEAIEK
				1411.65	1410.64	1410.66	-0.0212	1746	1757	ENEAQLHEAIEK
				1447.74	1446.73	1446.7	0.0268	1121	1132	EELSEKSLMQPR
				1451.62	1450.61	1450.76	-0.1427	1601	1612	ESESIELLEKFK
				1465.75	1464.74	1464.69	0.0512	1038	1049	KEDVSMELHSFK
				1477.74	1476.73	1476.77	-0.0414	1235	1246	LVYLENNLEELK
				1487.72	1486.71	1486.75	-0.0371	839	852	DDAVEATENVALLK
				1502.84	1501.83	1501.8	0.0312	801	814	DSQLKLQEAAASIK
				1503.7	1502.69	1502.75	-0.0572	540	552	LDAESEINKLNEK
				1515.75	1514.75	1514.76	-0.008	1024	1037	MNELHVAFDAAVAK
				1519.71	1518.71	1518.73	-0.0232	1051	1063	ETEDLLQLLNSDK
				1522.76	1521.76	1521.79	-0.0358	1572	1584	NLELNSLNKTFVK
				1551.74	1550.73	1550.72	0.0044	348	361	ADVAELENMLSTSR
				1584.7	1583.69	1583.7	-0.0119	1821	1833	SDQFKMDNEDLLK
				1601.82	1600.81	1600.85	-0.0361	1127	1139	SLMQPRILELEEK
				1618.85	1617.84	1617.83	0.0104	982	995	LQDMEGLVEKLESK
				1674.91	1673.9	1673.82	0.0863	525	538	NMELEQQINLAEIK
				1736.9	1735.89	1735.9	-0.0051	1767	1780	DQYEKLLSLETQLR
				1994.03	1993.02	1992.84	0.1824	1480	1495	FQSQMISIMEENNMLK
				2033.99	2032.98	2032.91	0.0756	16	33	LSEEANIDVAEDENQSLR
				2057.01	2056.01	2055.95	0.0583	1370	1388	TYEEQASESAVVEATQKGK
				2079.91	2078.9	2078.99	-0.0952	1273	1289	LMEELEAHQHKVDELNK
				2169.98	2168.97	2169.05	-0.08	679	698	VSGLVTELEATHQAANDKER
				2185.98	2184.97	2185.09	-0.1247	1090	1108	QLEATIVQLEEKLSDQMAR
				2328.15	2327.14	2327.26	-0.1205	780	800	ALEDLTAKNLELNSLNESLIK
				2407.18	2406.17	2406.17	-0.0029	609	629	ATATHLRSIELEDMIHSSHSR
				2620.24	2619.23	2619.27	-0.0332	1001	1023	TENEGLARHNLSLTEELATYETK
				2984.61	2983.61	2983.48	0.1261	1200	1225	LKSLEENLVFYEEQLVEASENVASLK
				3022.44	3021.43	3021.28	0.1568	1064	1088	EKLQSQITSVMEENNMLNEMYQNAR
				3038.44	3037.43	3037.27	0.1601	1064	1088	EKLQSQITSVMEENNMLNEMYQNAR
				3054.44	3053.43	3053.27	0.1609	1064	1088	EKLQSQITSVMEENNMLNEMYQNAR
E32	lactate/malate dehydrogenase, putative, expressed	8	48.02	837.45	836.44	836.44	0.0031	324	330	FVESSLR
				1201.66	1200.65	1200.58	0.0713	78	87	QVFSNQLQPR
				1219.69	1218.69	1218.7	-0.0111	232	242	LFGVTTLDVVR
				1258.66	1257.65	1257.66	-0.0063	296	307	IQNAGTEVVEAK
				1319.59	1318.59	1318.68	-0.0902	177	188	DDLFNINAGIVK
				1325.73	1324.72	1324.72	0.0043	158	170	GMDVVVIPAGVPR
				1347.78	1346.77	1346.79	-0.0185	231	242	KLFGVTTLDVVR
				1747.05	1746.04	1746.08	-0.0345	93	111	VAVLGAAGGIGQPLGLLIK
E63	Heat shock cognate 70 kDa protein	34	56.37	758.42	757.41	757.37	0.0422	258	264	DISGNPR
				1030.59	1029.58	1029.56	0.0241	456	464	TRDNNLLGK
				1228.66	1227.66	1227.62	0.0343	29	39	VEIIANDQGNR
				1231.69	1230.68	1230.64	0.0401	164	175	DAGVISGLNVMR
				1247.68	1246.67	1246.63	0.0373	164	175	DAGVISGLNVMR
				1278.66	1277.66	1277.69	-0.0291	133	144	EIAEAYLGSVVK
				1294.66	1293.65	1293.62	0.0372	243	252	MVNHFVQEFK
				1296.68	1295.67	1295.59	0.0892	243	252	MVNHFVQEFK
				1313.65	1312.65	1312.61	0.0344	308	317	FEELNMDLFR
				1330.65	1329.65	1329.59	0.0558	308	317	FEELNMDLFR
				1374.64	1373.64	1373.6	0.0325	546	556	NALENYSYNMR
				1390.65	1389.64	1389.6	0.0465	546	556	NALENYSYNMR
				1437.79	1436.78	1436.73	0.0479	352	363	VQQLLQDFFNGK
				1487.76	1486.75	1486.69	0.0569	40	52	TTPSYVAFTDTER
				1540.8	1539.79	1539.75	0.0441	306	317	ARFEELNMDLFR
				1556.8	1555.79	1555.75	0.0483	306	317	ARFEELNMDLFR
				1583.8	1582.79	1582.73	0.0688	117	130	QFSAEEISSMVLMK
				1659.94	1658.93	1658.89	0.0441	176	191	IINEPTAAAIAYGLDK
				1660.91	1659.91	1659.87	0.0351	176	191	IINEPTAAAIAYGLDK
				1663.88	1662.87	1662.79	0.0796	60	74	NQVAMNPINTVFDAK
				1675.8	1674.79	1674.72	0.0713	227	242	ATAGDTHLGGEDFDNR
				1680.9	1679.89	1679.83	0.0614	145	159	NAVVTVPAYFNDSQR
				1682.88	1681.87	1681.79	0.0763	145	159	NAVVTVPAYFNDSQR
				1788.04	1787.04	1786.98	0.0545	176	192	IINEPTAAAIAYGLDKK
				1803.94	1802.94	1802.81	0.123	542	556	VEAKNALENYSYNMR
				1968.05	1967.04	1966.98	0.0597	352	367	VQQLLQDFFNGKELCK
				2110.13	2109.12	2109.05	0.0732	145	163	NAVVTVPAYFNDSQRQATK
				2574.34	2573.33	2573.26	0.0718	368	393	SINPDEAVAYGAAVQAAILSGEGNEK
				2658.34	2657.34	2657.26	0.0749	431	453	EQVFSTYSDNQPGVLIQVYEGER
				2661.34	2660.33	2660.21	0.1204	431	453	EQVFSTYSDNQPGVLIQVYEGER
				2787.43	2786.42	2786.34	0.0786	430	453	KEQVFSTYSDNQPGVLIQVYEGER
				3025.55	3024.55	3024.48	0.0653	279	305	TLSSTAQTTIEIDSLYEGVDFYTTITR
				3091.51	3090.5	3090.52	-0.0157	476	504	GVPQITVCFDIDANGILNVSAEDKTTGQK
				3107.49	3106.48	3106.47	0.0167	364	393	ELCKSINPDEAVAYGAAVQAAILSGEGNEK
E66	Heat shock cognate 70 kDa protein	35	95.95	758.41	757.41	757.37	0.0358	258	264	DISGNPR
				1030.59	1029.58	1029.56	0.0275	456	464	TRDNNLLGK
				1228.65	1227.64	1227.62	0.0238	29	39	VEIIANDQGNR
				1231.67	1230.66	1230.64	0.025	164	175	DAGVISGLNVMR
				1247.67	1246.66	1246.63	0.0301	164	175	DAGVISGLNVMR
				1278.66	1277.65	1277.62	0.0271	243	252	MVNHFVQEFK
				1294.65	1293.65	1293.62	0.0277	243	252	MVNHFVQEFK
				1296.65	1295.64	1295.59	0.056	243	252	MVNHFVQEFK
				1313.65	1312.64	1312.61	0.0308	308	317	FEELNMDLFR
				1329.65	1328.64	1328.61	0.031	308	317	FEELNMDLFR
				1374.63	1373.63	1373.6	0.0241	546	556	NALENYSYNMR
				1375.65	1374.64	1374.59	0.0517	546	556	NALENYSYNMR
				1390.64	1389.64	1389.6	0.0386	546	556	NALENYSYNMR
				1437.77	1436.76	1436.73	0.0317	352	363	VQQLLQDFFNGK
				1451.74	1450.73	1450.7	0.0309	243	253	MVNHFVQEFKR
				1487.74	1486.73	1486.69	0.0366	40	52	TTPSYVAFTDTER
				1540.79	1539.78	1539.75	0.0332	306	317	ARFEELNMDLFR
				1556.79	1555.78	1555.75	0.0355	306	317	ARFEELNMDLFR
				1659.92	1658.92	1658.89	0.0288	176	191	IINEPTAAAIAYGLDK
				1662.86	1661.85	1661.84	0.016	602	615	MKELESICNPIIAK
				1675.78	1674.77	1674.72	0.0492	227	242	ATAGDTHLGGEDFDNR
				1680.88	1679.87	1679.83	0.046	145	159	NAVVTVPAYFNDSQR
				1682.86	1681.85	1681.79	0.0566	145	159	NAVVTVPAYFNDSQR
				1788.03	1787.02	1786.98	0.0406	176	192	IINEPTAAAIAYGLDKK
				1803.92	1802.91	1802.81	0.1	542	556	VEAKNALENYSYNMR
				1968.03	1967.02	1966.98	0.039	352	367	VQQLLQDFFNGKELCK
				2575.3	2574.3	2574.26	0.0328	476	499	GVPQITVCFDIDANGILNVSAEDK
				2658.31	2657.3	2657.26	0.0435	431	453	EQVFSTYSDNQPGVLIQVYEGER
				2787.39	2786.38	2786.34	0.042	430	453	KEQVFSTYSDNQPGVLIQVYEGER
				2925.58	2924.57	2924.54	0.03	200	226	NVLIFDLGGGTFDVSLLTIEEGIFEVK
				3025.53	3024.52	3024.48	0.042	279	305	TLSSTAQTTIEIDSLYEGVDFYTTITR
				3033.76	3032.76	3032.72	0.0359	394	422	VQDLLLLDVTPLSLGLETAGGVMTVLIPR
				3049.76	3048.76	3048.71	0.0426	394	422	VQDLLLLDVTPLSLGLETAGGVMTVLIPR
				3091.48	3090.48	3090.52	-0.041	476	504	GVPQITVCFDIDANGILNVSAEDKTTGQK
				3107.48	3106.47	3106.47	0.0029	364	393	ELCKSINPDEAVAYGAAVQAAILSGEGNEK
E71	RuBisCO large subunit-binding protein subunit beta, chloroplastic	37	109.06	733.39	732.39	732.36	0.0302	344	350	APGFGER
				788.46	787.46	787.44	0.0122	381	388	EVLGTAAK
				791.49	790.49	790.46	0.0274	514	520	ALSYPLK
				813.44	812.43	812.41	0.0251	70	75	ELYFNK
				928.46	927.45	927.45	0.0049	545	553	FGYNAATGK
				950.5	949.5	949.49	0.0103	537	544	VLSNENFK
				1145.47	1144.46	1144.45	0.0111	277	285	MTAEYENCK
				1161.47	1160.46	1160.45	0.0104	277	285	MTAEYENCK
				1182.72	1181.72	1181.7	0.0145	90	101	LADLVGVTLGPK
				1229.7	1228.69	1228.69	-0.0007	339	350	IAALKAPGFGER
				1270.72	1269.71	1269.69	0.0212	298	308	DLINVLEDAIR
				1295.76	1294.75	1294.74	0.019	173	185	VVAAGANPVQITR
				1435.79	1434.78	1434.8	-0.0177	582	594	TFLTSDVVVVDIK
				1436.69	1435.68	1435.68	-0.0009	417	428	NLIEAAEQEYEK
				1505.73	1504.72	1504.71	0.0134	264	276	GYISPYFVTDSEK
				1536.77	1535.76	1535.75	0.0081	554	567	YEDLMAAGIIDPTK
				1541.78	1540.78	1540.76	0.0134	126	139	EVELEDPVENIGAK
				1552.77	1551.76	1551.75	0.0132	554	567	YEDLMAAGIIDPTK
				1617.81	1616.8	1616.79	0.011	492	505	VDAIKETLDNDEQK
				1693.84	1692.84	1692.82	0.0171	417	430	NLIEAAEQEYEKEK
				1700.93	1699.92	1699.89	0.0308	471	487	AAVEEGIVVGGGCTLLR
				1722.88	1721.87	1721.98	-0.1041	173	189	VVAAGANPVQITRGIEK
				1849.02	1848.02	1848	0.0163	352	368	SQYLDDIAILTGATVIR
				1871.88	1870.87	1870.85	0.0173	248	263	SAENNLYVVEGMQFDR
				1873.85	1872.84	1872.82	0.0191	248	263	SAENNLYVVEGMQFDR
				1887.87	1886.87	1886.85	0.019	248	263	SAENNLYVVEGMQFDR
				1889.84	1888.83	1888.81	0.0173	248	263	SAENNLYVVEGMQFDR
				1900.04	1899.03	1899.03	0.0023	438	456	LSGGVAVIQVGAQTETELK
				1935.96	1934.95	1934.92	0.0307	394	411	DSSTIVGDGTTQEEVNKR
				1977.12	1976.11	1976.09	0.014	351	368	KSQYLDDIAILTGATVIR
				2157.18	2156.18	2156.17	0.0082	438	458	LSGGVAVIQVGAQTETELKEK
				2447.21	2446.2	2446.17	0.0252	545	567	FGYNAATGKYEDLMAAGIIDPTK
				2449.21	2448.2	2448.21	-0.0061	148	172	TNDLAGDGTTTSVVLAQGMIAEGVK
				2464.22	2463.21	2463.22	-0.0041	148	172	TNDLAGDGTTTSVVLAQGMIAEGVK
				2557.37	2556.36	2556.37	-0.0052	309	332	GGYPVVIISEDIEQEALATLVVNK
				2805.49	2804.49	2804.48	0.0054	352	377	SQYLDDIAILTGATVIRDEVGLSLDK
				2933.59	2932.58	2932.48	0.1001	143	172	QAAAKTNDLAGDGTTTSVVLAQGMIAEGVK
E86	peptidyl-prolyl cis-trans isomerase, putative, expressed	15	60.88	915.48	914.47	914.46	0.0131	200	206	TPWLDQR
				971.53	970.52	970.52	-0.0039	158	165	SIYGRTFK
				1028.52	1027.51	1027.5	0.0124	163	170	TFKDENFK
				1090.54	1089.54	1089.53	0.0062	222	230	LIESQETDR
				1288.57	1287.56	1287.54	0.0142	140	150	DFMIQGGDFDK
				1330.64	1329.64	1329.64	-0.0032	119	130	ALCTGEKGFGYK
				1408.75	1407.75	1407.74	0.0061	84	96	VYFDISIGNPVGK
				1628.79	1627.79	1627.79	-0.0048	137	150	VIKDFMIQGGDFDK
				1643.89	1642.88	1642.83	0.0558	222	235	LIESQETDRGDRPK
				1684.89	1683.88	1683.88	0.0073	207	221	HVVFGQVLEGMDVVR
				1700.9	1699.89	1699.87	0.0224	207	221	HVVFGQVLEGMDVVR
				1844.82	1843.82	1843.8	0.013	140	157	DFMIQGGDFDKGNGTGGK
				1860.83	1859.82	1859.8	0.0213	140	157	DFMIQGGDFDKGNGTGGK
				2052.01	2051.01	2050.98	0.0293	101	118	IVIGLFGDDCPQTAENFR
				2201.08	2200.07	2200.13	-0.058	41	60	SPWPRQFISPFSISPASPAK
